# Supplementary material for: Modeling the Influence of CYP2C9 and ABCB1 Gene Polymorphisms on the Pharmacokinetics and Pharmacodynamics of Losartan
Source: Pharmaceutics. 2025 Jul 20;17(7):935. doi: 10.3390/pharmaceutics17070935 (PMC12298228; doi:10.3390/pharmaceutics17070935)
Supplement: Supplementary file 1 [file pharmaceutics-17-00935-s001.zip]

Archive with 1 entries (1 files):
- pharmaceutics-3669996-supplementary.pdf
